# Supplementary material for: Population dynamics of engineered underdominance and killer-rescue gene drives in the control of disease vectors
Source: PLoS Comput Biol. 2018 Mar 23;14(3):e1006059. doi: 10.1371/journal.pcbi.1006059 (PMC5884568; doi:10.1371/journal.pcbi.1006059)
Supplement: S1 Table — The two left-hand columns indicate a male and female mating pair with given genotypes whilst the resultant fractions of their progeny that are of each genotype are outlined in the nine remaining columns. (XLSX) [file pcbi.1006059.s002.xlsx]

## Sheet: Sheet1
	Parental					Offspring Genotype Probabilities
	Genotypes					1	2	3	4	5	6	7	8	9
	M		F			aabb	aaBb	aaBB	Aabb	AaBb	AaBB	AAbb	AABb	AABB		Check
	1	aabb	1	aabb		1										1
	1	aabb	2	aaBb		0.5	0.5									1
	1	aabb	3	aaBB			1									1
	1	aabb	4	Aabb		0.5			0.5							1
	1	aabb	5	AaBb		0.25	0.25		0.25	0.25						1
	1	aabb	6	AaBB			0.5			0.5						1
	1	aabb	7	AAbb					1							1
	1	aabb	8	AABb					0.5	0.5						1
	1	aabb	9	AABB						1						1
	2	aaBb	1	aabb		0.5	0.5									1
	2	aaBb	2	aaBb		0.25	0.5	0.25								1
	2	aaBb	3	aaBB			0.5	0.5								1
	2	aaBb	4	Aabb		0.25	0.25		0.25	0.25						1
	2	aaBb	5	AaBb		0.125	0.25	0.125	0.125	0.25	0.125					1
	2	aaBb	6	AaBB			0.25	0.25		0.25	0.25					1
	2	aaBb	7	AAbb					0.5	0.5						1
	2	aaBb	8	AABb					0.25	0.5	0.25					1
	2	aaBb	9	AABB						0.5	0.5					1
	3	aaBB	1	aabb			1									1
	3	aaBB	2	aaBb			0.5	0.5								1
	3	aaBB	3	aaBB				1								1
	3	aaBB	4	Aabb			0.5			0.5						1
	3	aaBB	5	AaBb			0.25	0.25		0.25	0.25					1
	3	aaBB	6	AaBB				0.5			0.5					1
	3	aaBB	7	AAbb						1						1
	3	aaBB	8	AABb						0.5	0.5					1
	3	aaBB	9	AABB							1					1
	4	Aabb	1	aabb		0.5			0.5							1
	4	Aabb	2	aaBb		0.25	0.25		0.25	0.25						1
	4	Aabb	3	aaBB			0.5			0.5						1
	4	Aabb	4	Aabb		0.25			0.5			0.25				1
	4	Aabb	5	AaBb		0.125	0.125		0.25	0.25		0.125	0.125			1
	4	Aabb	6	AaBB			0.25			0.5			0.25			1
	4	Aabb	7	AAbb					0.5			0.5				1
	4	Aabb	8	AABb					0.25	0.25		0.25	0.25			1
	4	Aabb	9	AABB						0.5			0.5			1
	5	AaBb	1	aabb		0.25	0.25		0.25	0.25						1
	5	AaBb	2	aaBb		0.125	0.25	0.125	0.125	0.25	0.125					1
	5	AaBb	3	aaBB			0.25	0.25		0.25	0.25					1
	5	AaBb	4	Aabb		0.125	0.125		0.25	0.25		0.125	0.125			1
	5	AaBb	5	AaBb		0.0625	0.125	0.0625	0.125	0.25	0.125	0.0625	0.125	0.0625		1
	5	AaBb	6	AaBB			0.125	0.125		0.25	0.25		0.125	0.125		1
	5	AaBb	7	AAbb					0.25	0.25		0.25	0.25			1
	5	AaBb	8	AABb					0.125	0.25	0.125	0.125	0.25	0.125		1
	5	AaBb	9	AABB						0.25	0.25		0.25	0.25		1
	6	AaBB	1	aabb			0.5			0.5						1
	6	AaBB	2	aaBb			0.25	0.25		0.25	0.25					1
	6	AaBB	3	aaBB				0.5			0.5					1
	6	AaBB	4	Aabb			0.25			0.5			0.25			1
	6	AaBB	5	AaBb			0.125	0.125		0.25	0.25		0.125	0.125		1
	6	AaBB	6	AaBB				0.25			0.5			0.25		1
	6	AaBB	7	AAbb						0.5			0.5			1
	6	AaBB	8	AABb						0.25	0.25		0.25	0.25		1
	6	AaBB	9	AABB							0.5			0.5		1
	7	AAbb	1	aabb					1							1
	7	AAbb	2	aaBb					0.5	0.5						1
	7	AAbb	3	aaBB						1						1
	7	AAbb	4	Aabb					0.5			0.5				1
	7	AAbb	5	AaBb					0.25	0.25		0.25	0.25			1
	7	AAbb	6	AaBB						0.5			0.5			1
	7	AAbb	7	AAbb								1				1
	7	AAbb	8	AABb								0.5	0.5			1
	7	AAbb	9	AABB									1			1
	8	AABb	1	aabb					0.5	0.5						1
	8	AABb	2	aaBb					0.25	0.5	0.25					1
	8	AABb	3	aaBB						0.5	0.5					1
	8	AABb	4	Aabb					0.25	0.25		0.25	0.25			1
	8	AABb	5	AaBb					0.125	0.25	0.125	0.125	0.25	0.125		1
	8	AABb	6	AaBB						0.25	0.25		0.25	0.25		1
	8	AABb	7	AAbb								0.5	0.5			1
	8	AABb	8	AABb								0.25	0.5	0.25		1
	8	AABb	9	AABB									0.5	0.5		1
	9	AABB	1	aabb						1						1
	9	AABB	2	aaBb						0.5	0.5					1
	9	AABB	3	aaBB							1					1
	9	AABB	4	Aabb						0.5			0.5			1
	9	AABB	5	AaBb						0.25	0.25		0.25	0.25		1
	9	AABB	6	AaBB							0.5			0.5		1
	9	AABB	7	AAbb									1			1
	9	AABB	8	AABb									0.5	0.5		1
	9	AABB	9	AABB										1		1
